# Supplementary material for: AoChk1 Is Required for Sporulation, Trap Formation, and Metabolic Process in Arthrobotrys oligospora
Source: J Fungi (Basel). 2025 Aug 19;11(8):602. doi: 10.3390/jof11080602 (PMC12387206; doi:10.3390/jof11080602)
Supplement: Supplementary file 1 [file jof-11-00602-s001.zip]

Archive with 1 entries (1 files):
- jof-3780003-supplementary.pdf
